# Supplementary material for: Identification of a Ubiquitin Related Genes Signature for Predicting Prognosis of Prostate Cancer
Source: Front Genet. 2022 Jan 17;12:778503. doi: 10.3389/fgene.2021.778503 (PMC8801742; doi:10.3389/fgene.2021.778503)
Supplement: Supplementary file 1 [file Table1.XLS]

id	HR	HR.95L	HR.95H	pvalue
RNF185	0.134240955	0.065803244	0.273856315	3.38E-08
WDR90	3.764654713	2.305130691	6.148295698	1.18E-07
FBXL19	6.083408768	3.053053125	12.12159131	2.85E-07
KCTD13	8.200799684	3.561034305	18.88583757	7.65E-07
NBEAL2	3.60639824	2.13710369	6.085857382	1.55E-06
ARIH2	18.77266427	5.657501935	62.29125998	1.65E-06
FUS	4.949601749	2.565671611	9.548594359	1.84E-06
LZTR1	8.01559252	3.321936605	19.34104442	3.63E-06
WDR5	5.766772351	2.743872397	12.11997445	3.77E-06
HECW2	6.160389554	2.78064847	13.64803925	7.47E-06
ATG16L2	3.20969322	1.924626008	5.352796089	7.86E-06
TRIM65	7.956011883	3.144547477	20.12948621	1.19E-05
UBE2C	1.703386154	1.331026235	2.179915252	2.32E-05
WSB1	2.572942614	1.654863828	4.000349503	2.70E-05
MGRN1	9.807115278	3.371668393	28.52579165	2.78E-05
FBXO6	4.009709576	2.052827007	7.832014499	4.79E-05
WDR27	3.897533171	2.021621642	7.514148295	4.87E-05
CDC20	1.856444626	1.374936303	2.506579134	5.38E-05
FBXL12	7.383348559	2.787885105	19.55383163	5.74E-05
KLHL17	3.189912454	1.812287167	5.614751155	5.79E-05
ZMIZ2	4.51734566	2.133840634	9.563231428	8.13E-05
MIB2	3.674196183	1.887582587	7.151855333	0.000128421
EML3	4.377046654	2.053392573	9.330187349	0.000131778
CPNE1	3.365138797	1.79135455	6.321562152	0.00016182
FBXO44	3.113543424	1.716021375	5.649202741	0.000186574
ZBTB46	6.215153153	2.37604867	16.25729691	0.000196077
KDM5C	5.579471856	2.250132984	13.83496283	0.000206995
TRIM73	1023.383963	25.93126032	40388.11548	0.000219046
MDM4	3.632471088	1.812147734	7.281330299	0.000277357
MTF2	4.32121205	1.950697995	9.572406199	0.000310276
LLGL1	3.839855515	1.848052684	7.97839288	0.000311072
UBE2G2	4.491497118	1.967563599	10.25305935	0.000360984
WDR60	4.91773047	2.039436852	11.85821123	0.000389732
LRWD1	4.272973911	1.91457271	9.536491328	0.000391697
PCGF3	3.480174178	1.746439836	6.935029801	0.000392725
TRIM45	3.299006367	1.705058975	6.383030245	0.00039334
TRIM41	8.603910118	2.599648609	28.47587519	0.000424279
WDR91	4.498331181	1.92226202	10.52665204	0.00052733
SEC31B	2.602503709	1.515019859	4.470585329	0.000530479
ZBTB5	4.108394403	1.846593503	9.140563178	0.000533774
PHF21A	5.881207745	2.157017266	16.03538603	0.000536018
UHRF1	2.215570239	1.407359726	3.487915274	0.000590693
UBE2Q1	5.606468564	2.088609088	15.04948434	0.000621941
RNF19A	2.18233013	1.391728516	3.422050163	0.000673509
FBXL6	2.197918763	1.395804351	3.460977095	0.00067518
SH3RF2	0.38601597	0.222914135	0.668456173	0.000679578
RNFT2	4.980280193	1.966982534	12.60976667	0.000706001
TRIM52	3.241629186	1.641103743	6.403105119	0.000708462
BCL6B	2.287201751	1.416620325	3.692797398	0.000712142
FBXO25	0.440796878	0.272913867	0.711953152	0.000811394
RNF34	2.679710599	1.50352181	4.776019107	0.000828578
UBE2T	1.848970949	1.285592501	2.659235774	0.000916895
MAPKBP1	4.536861899	1.840402895	11.18402712	0.001019693
RBCK1	4.556328436	1.836584818	11.30365917	0.001070605
UBE2L3	0.230570945	0.094188459	0.564431794	0.001317762
BTBD11	0.484896892	0.311620612	0.754523247	0.001334067
TMEM183A	5.293231278	1.875320194	14.94054053	0.001645977
PHRF1	4.063563422	1.691573438	9.761649901	0.001715402
UBE2A	4.673232824	1.778705113	12.27809201	0.001757322
SPSB1	1.800236333	1.24402022	2.60514323	0.001821168
TRIM74	17.15837712	2.862240735	102.8599384	0.001865473
RWDD3	3.126030682	1.520379374	6.427387792	0.001940619
RNF44	2.890737428	1.474335329	5.667884853	0.002001424
KIF21B	3.187393953	1.527702313	6.650170078	0.002006229
KBTBD2	3.654162462	1.592615534	8.384260366	0.00222626
KLHL18	4.848054028	1.76057744	13.34995401	0.002254782
AURKA	1.998233922	1.279533537	3.120620674	0.002336402
CUL7	2.747029201	1.423941708	5.299493222	0.002576854
CDCA3	2.335330337	1.341098531	4.066642127	0.002726165
CCRL2	3.937810301	1.606462182	9.652483668	0.002733561
BIRC7	4.669070721	1.697695604	12.84106606	0.002832699
DTL	2.179518926	1.305234902	3.639423633	0.002898914
TRAF2	2.912074359	1.437879082	5.897698337	0.002991493
TRIM66	3.11040938	1.461550335	6.619441203	0.003231662
ZNRF2	2.134074709	1.288424487	3.534762733	0.003237159
IFT172	3.309213872	1.491372169	7.342832784	0.003251835
ARPC1B	1.912195032	1.241569325	2.945054915	0.003261681
UBE2E3	1.603434929	1.169686737	2.198027465	0.00334713
DCUN1D2	3.877813352	1.561185882	9.632060196	0.003505353
IFT80	3.072935651	1.432590669	6.591508462	0.003936409
GNB4	2.025799027	1.252351947	3.27692364	0.004014821
EED	3.728350159	1.518454782	9.154434543	0.004087362
RNF5	0.276941196	0.115050835	0.666630761	0.00417323
ASB6	6.239810994	1.773793271	21.95027	0.004330774
TRIM46	2.10444368	1.261684907	3.510134087	0.004365354
PCGF1	3.098226289	1.414884181	6.784305218	0.004686784
TNFAIP1	5.24070651	1.659055103	16.5546067	0.004763372
TRIM17	2.418979344	1.300333863	4.499968227	0.005283827
PLAA	3.312935447	1.426278828	7.695228355	0.005340836
KCTD5	3.136058957	1.401465513	7.017558185	0.005414576
WDR86	2.650568001	1.329679177	5.283613408	0.005613733
ANAPC2	2.691356596	1.331187542	5.441307176	0.005843653
ZBTB25	5.074775342	1.592788032	16.16872067	0.006009231
DPF2	5.018350195	1.581024013	15.92881479	0.006195216
GNB3	4.093049155	1.489606288	11.24663042	0.006281676
CHD5	4.420693507	1.518268956	12.87158708	0.006415401
TRAF5	2.389391013	1.274088268	4.48099991	0.006627855
NACC1	3.046060995	1.362420713	6.81029545	0.00666116
NUP62	4.238369644	1.488972083	12.06454939	0.006813602
UBE2D2	5.364405055	1.585970667	18.1446241	0.006897618
ABTB1	2.067922806	1.219491131	3.506630445	0.007009228
TLE6	4.111827489	1.463563299	11.55202874	0.007304783
TRAF3	2.646638356	1.298594737	5.394057427	0.007379731
WDR62	2.439839875	1.270389009	4.685823455	0.007390486
DMXL2	2.396220742	1.248261493	4.599896638	0.008628742
SKP2	2.245394433	1.227028804	4.108946868	0.008701671
ING5	3.184129417	1.340363653	7.564126439	0.008702047
UBA3	2.822435762	1.294887762	6.151995455	0.009053911
RNF166	2.371033707	1.238810111	4.538065026	0.009146703
UBE2S	1.819700632	1.159276044	2.856360577	0.009256477
CHAF1B	2.656972455	1.27233626	5.548456682	0.009293367
ZBTB34	2.337878923	1.231950675	4.436604457	0.009372952
SCAP	2.966001801	1.302635264	6.753361381	0.009604919
FBXO9	2.652716948	1.264490804	5.56501256	0.009858818
RNF208	1.654189689	1.127963397	2.42591518	0.009985418
RNF31	2.450506594	1.239084322	4.846306635	0.009991924
UBR5	1.787830438	1.147258453	2.786065918	0.01026144
ZBTB6	2.370169578	1.225284986	4.584814058	0.010361962
RNF149	3.466977635	1.338906547	8.97742561	0.010431509
BRCA1	2.503674029	1.240332673	5.053792243	0.010437954
KLHL6	2.186309078	1.200624445	3.981217779	0.010531817
HDAC4	3.023038532	1.291454889	7.076330765	0.010791297
UBE2W	2.34257119	1.215622215	4.514264146	0.010979631
WDR70	3.78348324	1.354423033	10.56888806	0.011123817
STRAP	2.679004506	1.24931494	5.744800538	0.011345587
PPP2R2C	1.600367136	1.111582444	2.304080083	0.011443295
TAF5L	3.682813763	1.338278317	10.13475078	0.011598481
ZNF131	2.781124307	1.255534629	6.160445307	0.011709553
TRAF3IP2	0.524118472	0.317082837	0.866335671	0.011750587
E4F1	2.289276763	1.200117698	4.366895104	0.01195118
TRAIP	2.922831472	1.265592573	6.750153243	0.01202159
RNF146	3.059217889	1.272502479	7.354652933	0.012474702
HIC2	4.904705281	1.408452915	17.07982826	0.012490678
TLE1	1.84205861	1.138622547	2.980074416	0.012814748
ZBTB43	2.269913737	1.188266862	4.336154225	0.013053409
CBLB	2.855795051	1.246190092	6.544399146	0.013132656
DIDO1	2.695459917	1.228565015	5.913813331	0.013381786
CHFR	4.386649247	1.358796138	14.16157367	0.013409225
SMURF1	2.498984324	1.208355489	5.168117085	0.013493694
TRIM31	0.066076057	0.007568254	0.576889384	0.013988939
EML1	2.433930685	1.196821736	4.949791938	0.014047085
RBBP6	2.72298198	1.223136187	6.061983071	0.014157634
KLHL29	2.258513577	1.175436964	4.339563697	0.014482292
KDM2B	3.109489169	1.245805561	7.761181356	0.015060844
ARNT	2.837951969	1.222829323	6.586341388	0.015170716
RNF157	0.664932921	0.477633879	0.925679289	0.015628698
TRIM59	3.23445262	1.245051032	8.402614418	0.01595544
FBXL2	2.538100462	1.187686717	5.423950495	0.016221228
WDFY4	2.11903671	1.144881646	3.922079276	0.016816397
FBXO27	0.600932364	0.394994814	0.914239105	0.017370349
CCNF	2.344499234	1.161383286	4.732870469	0.017435063
CUL1	4.056884604	1.277497287	12.88324669	0.01753161
CIAO1	3.56125511	1.247638573	10.16523393	0.017624687
KDM2A	2.63760365	1.181441743	5.888528193	0.017939534
DTX1	1.745849209	1.099561849	2.772003649	0.018160673
AHI1	2.558207838	1.170812804	5.589644495	0.018502358
KCTD7	2.953354387	1.191938293	7.317746385	0.01932348
PEX7	0.460027856	0.239293129	0.884378208	0.01988984
ZBTB45	3.294933921	1.203456199	9.021175472	0.02032174
TRAF7	2.110168105	1.12277097	3.965910727	0.020358709
WDR76	2.264664666	1.134318316	4.521399312	0.02049073
ZBTB37	3.111180783	1.188856731	8.141810205	0.020755005
RING1	2.867884916	1.170545135	7.026438919	0.021201216
RNF216	3.244839437	1.187088469	8.869585749	0.021776395
PIAS3	1.98537485	1.10456939	3.568551989	0.021882105
RNF167	0.361756579	0.151504606	0.86378775	0.022038285
CBL	2.240067141	1.123109533	4.467864132	0.022046872
WDR88	2.334226955	1.128711777	4.827286813	0.022221472
RNF130	2.927752484	1.162092581	7.376120242	0.022690428
ZBTB40	2.128738827	1.10752496	4.091581821	0.023432442
UBE2H	2.746978679	1.144946813	6.590604714	0.023628845
VHL	1.915879266	1.090577784	3.365732745	0.023724182
SOCS7	2.059863849	1.101136704	3.853326347	0.023730508
UBE2B	2.834933678	1.148332284	6.998713763	0.023825434
KCTD17	1.707951073	1.071008482	2.723691659	0.024572048
STRN4	3.145528191	1.157983439	8.544463824	0.024598355
RNF213	1.781127561	1.073372165	2.955559585	0.02548404
UBE2J1	0.553306093	0.328637626	0.931565981	0.025969796
BRWD1	2.326298442	1.099295106	4.92284957	0.02727981
PRPF4	2.361445282	1.099874753	5.070053482	0.027513401
CDRT1	886.5098396	2.105894183	373190.4966	0.027698658
UBE2I	2.762875356	1.113818412	6.853433331	0.028341931
ZBTB17	2.81461497	1.115503814	7.101775297	0.02841992
NFX1	2.66994687	1.108557553	6.430533331	0.028541417
TMEM129	2.385724761	1.093019391	5.207302527	0.029013725
UBA6	2.415724384	1.094251471	5.333074212	0.029044515
ZBTB11	2.060053602	1.07502335	3.947654572	0.029408314
HIC1	1.954744307	1.067093255	3.580779174	0.029989624
FBXO3	3.18640911	1.118527978	9.077290163	0.030031478
KCTD6	3.310133705	1.122516421	9.76109119	0.030050121
CCIN	23.67291989	1.355857363	413.3230762	0.030113012
ZBTB7A	4.393475343	1.147453919	16.82213575	0.030713854
BARD1	1.913276445	1.061190997	3.44954562	0.030970269
UBE2J2	2.493247587	1.080330969	5.754054738	0.032270411
ATG3	2.893384354	1.087367022	7.699031555	0.033361355
CRBN	2.764257017	1.082897955	7.056174425	0.033459262
RCBTB1	1.601232811	1.035776118	2.475386787	0.034165225
DMWD	3.776308491	1.098563179	12.98105206	0.034929104
TRIM25	1.737257406	1.039086432	2.904535368	0.035188938
TRPC4AP	2.927070099	1.077170093	7.953933567	0.035229435
AMBRA1	2.653251597	1.069159951	6.584369375	0.035363766
RNF8	4.640678056	1.110485855	19.3932167	0.035413901
UBA7	1.522383834	1.0279419	2.254653242	0.035949116
PHF2	1.790906698	1.03745999	3.091537825	0.036439522
PML	2.368019123	1.05569909	5.311659941	0.036486054
UBE2Z	3.329745344	1.076411136	10.30015734	0.036819357
PPWD1	2.049428981	1.044102341	4.022746608	0.037033994
KDM5B	1.962506451	1.03793256	3.710676125	0.038031069
UBE2O	2.89341788	1.059718173	7.900088194	0.038158717
UBA1	3.014829384	1.059325258	8.580175114	0.03864354
STXBP5L	1.910676676	1.033839779	3.531190649	0.038812758
RNF215	2.447863943	1.044574238	5.736344692	0.039366952
KCMF1	3.908552161	1.066433758	14.32510916	0.039683986
WDR41	0.375355591	0.147480821	0.955322996	0.039796224
FBXO33	0.407164575	0.172645196	0.960252558	0.040109766
RNF133	21.10806858	1.146135634	388.7415645	0.040196144
FBXL7	1.980600003	1.030215386	3.807724508	0.040440096
CDC26	2.290591831	1.034807596	5.070325108	0.040917928
GTF3C2	2.64371506	1.039684163	6.722454346	0.04118191
SIAH1	2.493038505	1.036746202	5.99494937	0.041293066
ANAPC4	2.401998673	1.034028479	5.579727967	0.041572108
CUL9	2.746497081	1.037618887	7.269765717	0.041919273
WDR20	3.052894894	1.038470145	8.974901467	0.042501615
CORO7	2.157165383	1.02458141	4.541720593	0.042981133
BRWD3	2.399119525	1.027032914	5.604274626	0.043219358
RAD18	2.491768352	1.024576348	6.059977407	0.044061086
RNF145	1.717388333	1.014091049	2.908439721	0.044217541
LDB2	1.669949219	1.01105928	2.758226397	0.04518551
ENC1	1.425948604	1.006347696	2.020503877	0.045982969
CORO6	1.33376611	1.004455481	1.771041196	0.04651479
WDR26	2.093042508	1.011166354	4.332449277	0.046604151
BFAR	2.584006172	1.013931112	6.585346692	0.046706788
WDR6	2.069715109	1.009336879	4.244094039	0.047107882
SNRNP40	1.929961807	1.004829477	3.706850427	0.048332677
NSD1	1.753011768	1.001778075	3.067595841	0.04927707
CORO1A	1.332277483	1.00031814	1.774398785	0.049746244
